# Supplementary material for: Efficacy of a High-Protein Diet to Lower Glycemic Levels in Type 2 Diabetes Mellitus: A Systematic Review
Source: Int J Mol Sci. 2024 Oct 11;25(20):10959. doi: 10.3390/ijms252010959 (PMC11507302; doi:10.3390/ijms252010959)
Supplement: Supplementary file 1 [file ijms-25-10959-s001.zip]

Archive with 1 entries (1 files):
- ijms-3140659-supplementary.pdf
